# Supplementary material for: Directed evolution of compact RNA-guided nucleases for enhanced activity in mammalian cells
Source: Genome Biol. 2026 Jun 16;27:213. doi: 10.1186/s13059-026-04144-5 (PMC13330202; doi:10.1186/s13059-026-04144-5)
Supplement: Supplementary file 2 — Additional file 2. Contains supplementary tables including the information about mutations from CasMINI and TnpB evolved variants and combinatorial variants; reporter and endogenous target sequences; primers, oligonucleotides, and ssODNs used in this study; plasmids used in this study; sgRNA sequences used for cleavage assays; and CasMINI and TnpB guide RNA scaffolds. [file 13059_2026_4144_MOESM2_ESM.xlsx]

## Sheet: Table S1 
CasMINI variant	mutations
V4	K52E
V16	K52E
V9	K52E, R222M, S342N
V37	K52E, F94Y
V20.5	K55E, F240Y, A378T
V75	K47E, K506E
V1	E206K, S342C
V163	F94L, I131N, Q244R, F341S, K430N
V45	R86W, I313T
V25	K55I, V329I, S524G
V21	N133K, S251Y, K263M, E488V
V108	K499N
V123	R222S

## Sheet: Table S2
CasMINI combinatorial variants (CV)	mutations
CV16	K52E, K55E, R66E, K129E, E206K, K227E, N504D, K506E
CV17	K52E, R66E, K129E, E206K, K227E, N504D, K506E
CV18	K52E, K129E, E206K, K227E, N504D, K506E
CV19	K52E, R66E, K129E, E206K, K227E, K506E
CV20 (Cas12f1Super)	K52E, K129E, E206K, K227E, K506E

## Sheet: Table S3
TnpB variant	mutations
V322	E73K, L155V, G240R, G299A, A384T
V285	A15V, V192L
V8	H163Y
V129	T218A
V158	H163Y, T381S
V192	L172V
V32	V192L
V163	E66D, D196E
V315	Q227R
V231	R110K, A237V
V235	K84R, S379T
V201	R221K
V173	G299S
V199	Q258R
V86	K207M, T218A,A312V,V374A
V156	V254A
V152	K84R, G146C, D333N

## Sheet: Table S4
TnpB combinatorial variants (CV)	mutations
V322	E73K, L155V, G240R, G299A, A384T
CV1	E73K, L155V, V192L, G240R, G299A, A384T
CV2 (TnpBSuper)	E73K, L155V, H163Y, L172V, V192L, E209V, G240R, G299A, A384T
CV3	E73K, H163Y, L172V, V192L, E209V, G240R, G299A, A384T
CV4	E73K, L155V, H163Y, V192L, E209V, G240R, G299A, A384T
CV5	E73K, H163Y, V192L, E209V, G240R, G299A, A384T

## Sheet: Table S5
primers used to amplify library of variants after each round of selection for HDR
fwd primer 5'-3'	GAACTTCCTGACTAGGGGAG
rev primer 5'-3'	CACCATGCCAAAGAAGAAGC

## Sheet: Table S6
Target name	Type of target	ssODN (5'-3')
Target CM1	Reporter (CasMINI)	TTCATTCTCAAGCCTCAGACAGTGGTTCAAAGTTTTTTTCTTCCATTTCAGGTGTCGTGGGAGCCTTTAGCCAGAGCCGAAACTTGCAGCCACCATGGTTAGCAAGGGCGAGGAGCTGTTCACCGGGGTGGTGCCCATCCTGGTCGAGCTGGACGGCGACGTAAACGGCCACAAGTTCAG
Target CM2	Reporter (CasMINI)	CATTCTCAAGCCTCAGACAGTGGTTCAAAGTTTTTTTCTTCCATTTCAGGTGTCGTGGGAGCCTTTAAGAGTCGGCCCCAACCGCAGCCACCATGGTTAGCAAGGGCGAGGAGCTGTTCACCGGGGTGGTGCCCATCCTGGTCGAGCTGGACGGCGACGTAAACGGCCACAAGTTCAGCG
Target TB1	Reporter (TnpB)	CATTCTCAAGCCTCAGACAGTGGTTCAAAGTTTTTTTCTTCCATTTCAGGTGTCGTGGGAGCCTTGATCGCCTGCTCTAGTTTGCGGCGCCACCATGGTTAGCAAGGGCGAGGAGCTGTTCACCGGGGTGGTGCCCATCCTGGTCGAGCTGGACGGCGACGTAAACGGCCACAAGTTCAG
Target TB2	Reporter (TnpB)	CATTCTCAAGCCTCAGACAGTGGTTCAAAGTTTTTTTCTTCCATTTCAGGTGTCGTGGGAGCCTTGATCTGAAGGGAGTTTCCCTTCTGCCACCATGGTTAGCAAGGGCGAGGAGCTGTTCACCGGGGTGGTGCCCATCCTGGTCGAGCTGGACGGCGACGTAAACGGCCACAAGTTCAG
CLIC4	Endogenous (CasMINI)	GATAGACAAGGTATAGTAGTTATCTTAAAATATACACTCCTAAGCAGTATTATTTTAAAATCCTGTACCCTGGCTACTGTTTCTACCCGAATTCCCCTCTCTTTAATTTGGAGACACTCCACCACAAACTTTTCACTTTAGAGGTAGCTTGCCATCTCTCAGGAGCCCTCACCATTGTGT
COL8A1	Endogenous (CasMINI)	GAGGTCAAGGTTGGAAAGAAGCCAGAGTGGGAATAATGTGGGGCATAGCAGCCAGGAAATAAGTGTAGATTCATTCTTCAGACCATGGGACGCTATTGGGTATGGGGACTGGGGTACAGAAGCAGGAGAATGCCATGATCTGATCTACATTTTTCAAAGTGCACCTCATCTGCTGTGCAC
KRT1	Endogenous (CasMINI)	GTGCATGGTATTTAAGAGATTTGCCTTCCAAAATTTTGTTAGGTATATTACCATAAAAACTGGTGTGCATCCCCAGGCTCTCCACACATGGCAAAAGTATATCAGGAAAATTCAAAATTGGATTTGAAATTTGTTGTGGATAACCTTGGATTGGCACTATTAATGATTAAGCAAAAAATT
NLRC4	Endogenous (CasMINI)	TCAGTCTTCCTTGTGGGAGGCTGTTGTCAAATGTCTGATAATCCTGCACTGTCCTCTTCACATTGTAGAGGGAGACATCCAGTGATAGGACGTTCTGTGTGTCTAAGGGAGGCGGTGAATTTTTGACAGGCTAACTCCACTAGGGGGTGATTGGGCAAGCAAAATGGCCCCTTCTTTGTA
P2RX5	Endogenous (CasMINI)	ATCGCCGAGATTTGACTCCTGGAGAGCAAGGAATGGGCCATAGCCTTGTGTTAAGTCCTTGTATGTACACATAGGCCCGGACGAAACGGATCCTAAGGGCCTACATAAGGAAAGAACTTATTAACATCCTAAGAAGCAGTAACAGTTAATATGTATTAAGAGCTCCCTGGGCCGGGCACG
TAOK1	Endogenous (CasMINI)	TAATTGCTGTTTTCGTTGCTGCAGTACTTTACAAACTTCTAGTTCGTTGAGACTTAGTGACCATGTGGCATCAAGTTCCTCGCACACAAGCGGAAACACCACTTCCACAAGTCTCAAGCCTCAGTGCTAAAGTACTACTGAAAAGGAACTAGGAAGTTTGGCCAATTAAAAAAAAAAAGT
TTR	Endogenous (CasMINI)	TTCACACCTTATAGGAAAACCAGTGAGTCTGGAGAGCTGCATGGGCTCACAACTGAGGAGGAATGTGTAGAAGGGATCGCTCAAGTGGACCTAGACACCAAATCTTACTGGAAGGCACTTGGCATCTCCCCATTCCATGAGCATGCAGAGGTGAGTATACAGACCTTCGAGGGTTGTTTT
AGBL1	Endogenous (TnpB)	TGACATTTTATTTCAGGGCATGCCCACTCTGTTGTGTATCATCAGGTGGATTTGTGTTTTACTGTGTTTTGTTCTTTGTCCTGGACATGGTACCCATTTTAATCATTCCTCCCTTAGGATATCCCATGGATAAAATCTAATCCCCCTCATCCGTGCCTGAATTTTCCCATGTGAAGTTCT
EMX1	Endogenous (TnpB)	CACCCTAGTCATTGGAGGTGACATCGATGTCCTCCCCATTGGCCTGCTTCGTGGCAATGCGCCACCGGTTGTTGTGATGGGAGTTTGGTGGCTTCTGCTCGGACTCAGGCCCTTCCTCCTCCAGCTTCTGCCGTTTGTACTTTGTCCTCCGGTTCTGGAACCACACCTTCACCTGGGCCA
RUNX1	Endogenous (TnpB)	AGCCGAATAAACTTTTCTTTATATATTACCCAGTCTATAATATATAAGACTACGACAACTTGATATTATTGTTGTTGATCATACTCATGCCCAGTTTTTGAGTGTTAACCATGGGCTGGCTCTAATGTCCACTGCTTTATGTTTCACAGTGGTCCTAGGATCTGCTAGTATAATTATTAC
TTLL11	Endogenous (TnpB)	ACCACCGTGTGTATTAACCTGAAATCCACCTCACCTTGATGGATATTTTTGCCAATCTCCCATTTGGTTTGTTGAATGTGAGAACCCGGCGCCCCTATGGCATATGAATTTCTCCCTCACAAAATAAGTCTAAATTTTTTTCTGTTCCTGGAGATGAAGGAGCTCTGCAGAATAGGCCAC
TTR	Endogenous (TnpB)	AAAGGTTCCCTTTCCTATTATACAAGAAAAAATTCACAACACTCTGAGAAGCAAATTTCTTTTTGACTTTGTTGAAAATCCACGGCAGCCTATGACTTGAACTTACATGAAACTACTCATAGTCTATTCATTCCACTTTATATGAATATTGATGTATCTGCTGTTGAAATAATAGTTTAT
VEGFA	Endogenous (TnpB)	CAGGCCATGTCCCTTGGAACTTGAGTACATCGTGTGATCTCTGGAATGAAAACAGGCCTTCACCAGTGTTGTTGGTGGAAAGCGGCAAACCGTGCTTCAAACACAGTAGGAGGGACTTACGTTAGATTTTGGAAGGACTTGCCTGATTCGGAAGCTCCAAAGAGTGGCATTACAGAGCTG
NLRC4 (sgRNA 2)	Endogenous (SpCas9)	GAGGCTGTTGTCAAATGTCTGATAATCCTGCACTGTCCTCTTCACATTTTAGAGGGAGACACAAGTTGATAGGGAGTTCTGTGTGTCTACAGGATGCGGTGAATTTTTGACAGGCTAACTCCACTAGGGGGTGATTGGGCAAGCAAAATGGCCCCTTCTTTGTAGGGCCTTTTCCCGGGG
P2RX5 (sgRNA 1)	Endogenous (SpCas9)	TTAGGCTGCCACTGATGCAAAATCGCCGAGATTTGACTCCTGGAGAGCAAGGAATGGGCCATAGCCTTGTGTTAAGTCCTTGTATTTACCTATATGCCATTCAGAAACGGGCCCTAAGGGCCTACATAAGGAAAGAACTTATTAACATCCTAAGAAGCAGTAACAGTTAATATGTATTAA
EMX1 (sgRNA 3)	Endogenous (SpCas9)	CTCCTGAGTTTCTCATCTGTGCCCCTCCCTCCCTGGCCCAGGTGAAGGTGTGGTTCCAGAACCGGAGGACAAAGTACAAACGGCAGAAGTGGGATGAGGAAGGGCCTGAGTCCGAGCAGAAGAAGAAGGGCTCCCATCACATCAACCGGTGGCGCATTGCCACGAAGCAGGCCAATGGGG
RUNX1 (sgRNA 2)	Endogenous (SpCas9)	AGTTTTCTTATCTGCAAAAGACGAGTAATAATTATACTAGCAGATCCTAGGACCACTGTGAAACATAAAGCAGTGGACATTAGAGCCAATCCATTGTTAACACTCAAAAACTGTTAGCTGTTATGATCAACATCAATAATATCAAGTTGTCGTAGTCTTATATATTATAGACTGGGTAAT
TTR (sgRNA 1)	Endogenous (SpCas9)	CTATTATTTCAACAGCAGATACATCAATATTCATATAAAGTGGAATGAATAGACTATGAGTAGTTTCATGTAAGTTCAAGTCATGTTACGCAGTTGATTTTCATCAAAGTCAAAAAGAAATTTGCTTCTCAGAGTGTTGTGAATTTTTTCTTGTATAATAGGAAAGGGAACCTTTGGTCA

## Sheet: Table S7
Target name	Type of target	Target sequence 5'-3'	AmpliconNGS fwd primer 5'-3'	AmpliconNGS rev primer 5'-3'
Target CM1	Reporter (CasMINI)	GCCAGAGCCGGGGTGTGCAG	CTTTCCCTACACGACGCTCTTCCGATCTGCCCTTTTTGAGTTTGGATCTTGGTTC	GGAGTTCAGACGTGTGCTCTTCCGATCTTTCAGGGTCAGCTTGCCGTAG
Target CM2	Reporter (CasMINI)	AGAGTCGGCCAAGGACGCAG	CTTTCCCTACACGACGCTCTTCCGATCTGCCCTTTTTGAGTTTGGATCTTGGTTC	GGAGTTCAGACGTGTGCTCTTCCGATCTTTCAGGGTCAGCTTGCCGTAG
Target TB1	Reporter (TnpB)	CTGAAGGGAGCCCTTCTTCT	CTTTCCCTACACGACGCTCTTCCGATCTGCCCTTTTTGAGTTTGGATCTTGGTTC	GGAGTTCAGACGTGTGCTCTTCCGATCTTTCAGGGTCAGCTTGCCGTAG
Target TB2	Reporter (TnpB)	CGCCTGCTCTGTCCCGCGGCG	CTTTCCCTACACGACGCTCTTCCGATCTGCCCTTTTTGAGTTTGGATCTTGGTTC	GGAGTTCAGACGTGTGCTCTTCCGATCTTTCAGGGTCAGCTTGCCGTAG
CLIC4	Endogenous (CasMINI)	CCCTGGCTACCTCCCCTACC	CTTTCCCTACACGACGCTCTTCCGATCTTGCACGAACATGCAGTTATTGAAG	GGAGTTCAGACGTGTGCTCTTCCGATCTAAGTTCTGCCATCTATACACAGTG
COL8A1	Endogenous (CasMINI)	GATTCATTCTCAGTGCCATG	CTTTCCCTACACGACGCTCTTCCGATCTCAGGGTGGAGGATAAGAAGG	GGAGTTCAGACGTGTGCTCTTCCGATCTCACACCTCTACTCTTGCTCTAC
KRT1	Endogenous (CasMINI)	CATCCCCAGGACACACACAC	CTTTCCCTACACGACGCTCTTCCGATCTCAAATACCAATAGCAAAGCGCATAC	GGAGTTCAGACGTGTGCTCTTCCGATCTATCAGCTCTAAAAAACTCAGATAAACC
NLRC4	Endogenous (CasMINI)	GAGGGAGACACAAGTTGATA	CTTTCCCTACACGACGCTCTTCCGATCTTCTTTGGGAGTTGTTTTGGCTTTTAGTC	GGAGTTCAGACGTGTGCTCTTCCGATCTCTTAGGAGAAATGGAACTGCCCC
P2RX5	Endogenous (CasMINI)	CACATAGGCCATTCAGAAAC	CTTTCCCTACACGACGCTCTTCCGATCTCCTGCTGTAACGCTTAGGCTG	GGAGTTCAGACGTGTGCTCTTCCGATCTGTGCTGGGATTACAGACATGAGC
TAOK1	Endogenous (CasMINI)	GCATCAAGTTAACATCACAC	CTTTCCCTACACGACGCTCTTCCGATCTGATTTTGCTGCATGTGCAGGTC	GGAGTTCAGACGTGTGCTCTTCCGATCTCTTTCGTCAAGAGATTCCCTGACC
TTR (CasMINI)	Endogenous (CasMINI)	TAGAAGGGATATACAAAGTG	CTTTCCCTACACGACGCTCTTCCGATCTCCTCCATGCGTAACTTAATCCAGAC	GGAGTTCAGACGTGTGCTCTTCCGATCTCCTGGAATGCCAAAAGCAAAAACC
AGBL1	Endogenous (TnpB)	CTTTGTCCTGTGAGCTTCAC	CTTTCCCTACACGACGCTCTTCCGATCTCCTTCCTTAGAACATACGTAACACATGG	GGAGTTCAGACGTGTGCTCTTCCGATCTGGTGAACTGCATCAAGGTTGGAG
EMX1	Endogenous (TnpB)	GTGATGGGAGCCCTTCTTCT	CTTTCCCTACACGACGCTCTTCCGATCTACTCTGCCCTCGTGGGTTTG	GGAGTTCAGACGTGTGCTCTTCCGATCTAGTTTCTCATCTGTGCCCCTCC
RUNX1	Endogenous (TnpB)	GTTGATCATAACAGCTAACA	CTTTCCCTACACGACGCTCTTCCGATCTCCCAGCCTCCATAGCCATG	GGAGTTCAGACGTGTGCTCTTCCGATCTCCACATTCACTATAGGACTTTTGGCAAG
TTLL11	Endogenous (TnpB)	GAATGTGAGAGAAATTTTCC	CTTTCCCTACACGACGCTCTTCCGATCTCTCGCACGGAGGGATCATTC	GGAGTTCAGACGTGTGCTCTTCCGATCTATCAAGACTTTTGGCTACTAGAGATAAAGG
TTR (TnpB)	Endogenous (TnpB)	GAAAATCCACTTAGTAACAT	CTTTCCCTACACGACGCTCTTCCGATCTGTACCACAGAAATGTCCTAAGGAAGG	GGAGTTCAGACGTGTGCTCTTCCGATCTCTTGTTACATACACTCTACGTGGGG
VEGFA	Endogenous (TnpB)	GGTGGAAAGCTTAGGGAAGT	CTTTCCCTACACGACGCTCTTCCGATCTGAGGTGGCGGGATCAGATG	GGAGTTCAGACGTGTGCTCTTCCGATCTAGAGGCGATGACACATGAGC
CLIC4_off-target	Endogenous (CasMINI)	CCTTGGCTACATCCCCTGAC	CTTTCCCTACACGACGCTCTTCCGATCTAACAAACCTCTCCACGCTTG	GGAGTTCAGACGTGTGCTCTTCCGATCTTCTTCAGCCATCTTCTAGGTC
Pcsk9 (sgRNA 1)	Endogenous (CasMINI)	TTCAATCTGTAGCCTCTGGG	CTTTCCCTACACGACGCTCTTCCGATCTTGCCAGGAACCTACATTGTGG	GGAGTTCAGACGTGTGCTCTTCCGATCTCACACTAAGGTCAGTCGAGAC
Pcsk9 (sgRNA 2)	Endogenous (CasMINI)	TGACCTCTTCCCTGGCTTCT	CTTTCCCTACACGACGCTCTTCCGATCTTGCCAGGAACCTACATTGTGG	GGAGTTCAGACGTGTGCTCTTCCGATCTCACACTAAGGTCAGTCGAGAC
Pcsk9 (sgRNA 3)	Endogenous (CasMINI)	TCTTCGCCCAGAGCATCCCA	CTTTCCCTACACGACGCTCTTCCGATCTCTGTGGGCTGCTATTAGCTG	GGAGTTCAGACGTGTGCTCTTCCGATCTGCAGAGCAAAGCAAGTGGAG
Pcsk9 (sgRNA 4)	Endogenous (CasMINI)	TTCGGAAGAGTCAGCTAATC	CTTTCCCTACACGACGCTCTTCCGATCTAACGGATCACACTGTGTCTCT	GGAGTTCAGACGTGTGCTCTTCCGATCTGAAGTTCCCAGCTGCTGCAA
Pcsk9 (sgRNA 5)	Endogenous (CasMINI)	GGGACTAATTTTGGACGCTG	CTTTCCCTACACGACGCTCTTCCGATCTACCCACTCCTTTACCATGCC	GGAGTTCAGACGTGTGCTCTTCCGATCTGATGGTGGGGTGGTGACTC
Pcsk9 (sgRNA 6)	Endogenous (CasMINI)	GACGCTGTGTGGATCTCTTT	CTTTCCCTACACGACGCTCTTCCGATCTACCCACTCCTTTACCATGCC	GGAGTTCAGACGTGTGCTCTTCCGATCTGATGGTGGGGTGGTGACTC
Pcsk9 (sgRNA 7)	Endogenous (CasMINI)	CCCCCGGGAAGGACATCATC	CTTTCCCTACACGACGCTCTTCCGATCTACCCACTCCTTTACCATGCC	GGAGTTCAGACGTGTGCTCTTCCGATCTGATGGTGGGGTGGTGACTC
Pcsk9 (sgRNA 8)	Endogenous (CasMINI)	GTAGAGAAGTGGATCAGCCT	CTTTCCCTACACGACGCTCTTCCGATCTGTACCTCCAGGCATTGTGGC	GGAGTTCAGACGTGTGCTCTTCCGATCTGGTACCCTCCCTGCCATC
Pcsk9 (ωRNA 1)	Endogenous (TnpB)	GACATAGCCCCGGCGGGCAG	CTTTCCCTACACGACGCTCTTCCGATCTTGCCAGGAACCTACATTGTGG	GGAGTTCAGACGTGTGCTCTTCCGATCTCACACTAAGGTCAGTCGAGAC
Pcsk9 (ωRNA 2)	Endogenous (TnpB)	TGATCAGGCGAGCAAGTGTG	CTTTCCCTACACGACGCTCTTCCGATCTGTACCACCCCTGGAGCATTA	GGAGTTCAGACGTGTGCTCTTCCGATCTCTGTGCCCTTCCCTTGACAG
Pcsk9 (ωRNA 3)	Endogenous (TnpB)	GACGTCTTTGGTAGAGAAGT	CTTTCCCTACACGACGCTCTTCCGATCTGGTACCCTCCCTGCCATC	GGAGTTCAGACGTGTGCTCTTCCGATCTCCTCTGTGACTCTGTACCTC
Pcsk9 (ωRNA 4)	Endogenous (TnpB)	CAGGCGAGCAAGTGTGACAG	CTTTCCCTACACGACGCTCTTCCGATCTGTACCACCCCTGGAGCATTA	GGAGTTCAGACGTGTGCTCTTCCGATCTCTGTGCCCTTCCCTTGACAG
TRAC (sgRNA 1)	Endogenous (CasMINI)	GAGTCTCTCAGCTGGTACAC	CTTTCCCTACACGACGCTCTTCCGATCTGACTCCAGCCTGGGTTGG	GGAGTTCAGACGTGTGCTCTTCCGATCTGCTCCAGGCCACAGCAC
TRAC (sgRNA 2)	Endogenous (CasMINI)	ATTCTCAAACAAATGTGTCA	CTTTCCCTACACGACGCTCTTCCGATCTGACTCCAGCCTGGGTTGG	GGAGTTCAGACGTGTGCTCTTCCGATCTGCTCCAGGCCACAGCAC
TRAC (sgRNA 3)	Endogenous (CasMINI)	AGAATCAAAATCGGTGAATA	CTTTCCCTACACGACGCTCTTCCGATCTGACTCCAGCCTGGGTTGG	GGAGTTCAGACGTGTGCTCTTCCGATCTGCTCCAGGCCACAGCAC
TRAC (sgRNA 4)	Endogenous (CasMINI)	TTTGAGAATCAAAATCGGTG	CTTTCCCTACACGACGCTCTTCCGATCTGACTCCAGCCTGGGTTGG	GGAGTTCAGACGTGTGCTCTTCCGATCTGCTCCAGGCCACAGCAC
TRAC (sgRNA 5)	Endogenous (CasMINI)	TGACACATTTGTTTGAGAAT	CTTTCCCTACACGACGCTCTTCCGATCTGACTCCAGCCTGGGTTGG	GGAGTTCAGACGTGTGCTCTTCCGATCTGCTCCAGGCCACAGCAC
TRAC (sgRNA 6)	Endogenous (CasMINI)	TCTGTGATATACACATCAGA	CTTTCCCTACACGACGCTCTTCCGATCTGACTCCAGCCTGGGTTGG	GGAGTTCAGACGTGTGCTCTTCCGATCTGCTCCAGGCCACAGCAC
TRAC (sgRNA 7)	Endogenous (CasMINI)	TTGCTCCAGGCCACAGCACT	CTTTCCCTACACGACGCTCTTCCGATCTCCAGTGACAAGTCTGTCTGCC	GGAGTTCAGACGTGTGCTCTTCCGATCTCTGAAGCAAGGAAACAGCCTGC
TRAC (sgRNA 8)	Endogenous (CasMINI)	CATGTGCAAACGCCTTCAAC	CTTTCCCTACACGACGCTCTTCCGATCTCCAGTGACAAGTCTGTCTGCC	GGAGTTCAGACGTGTGCTCTTCCGATCTCTGAAGCAAGGAAACAGCCTGC
TRAC (sgRNA 9)	Endogenous (CasMINI)	CACATGCAAAGTCAGATTTG	CTTTCCCTACACGACGCTCTTCCGATCTCCAGTGACAAGTCTGTCTGCC	GGAGTTCAGACGTGTGCTCTTCCGATCTCTGAAGCAAGGAAACAGCCTGC
TRAC (ωRNA 10)	Endogenous (TnpB)	TCTCAAACAAATGTGTCACA	CTTTCCCTACACGACGCTCTTCCGATCTCCAGTGACAAGTCTGTCTGCC	GGAGTTCAGACGTGTGCTCTTCCGATCTCTGAAGCAAGGAAACAGCCTGC
EMX1 (sgRNA 1)	Endogenous (SpCas9)	GCTCCCATCACATCAACCGG	CTTTCCCTACACGACGCTCTTCCGATCTACTCTGCCCTCGTGGGTTTG	GGAGTTCAGACGTGTGCTCTTCCGATCTAGTTTCTCATCTGTGCCCCTCC
EMX1 (sgRNA 2)	Endogenous (SpCas9)	GCGCCACCGGTTGATGTGAT	CTTTCCCTACACGACGCTCTTCCGATCTACTCTGCCCTCGTGGGTTTG	GGAGTTCAGACGTGTGCTCTTCCGATCTAGTTTCTCATCTGTGCCCCTCC
EMX1 (sgRNA 3)	Endogenous (SpCas9)	GTACAAACGGCAGAAGCTGG	CTTTCCCTACACGACGCTCTTCCGATCTACTCTGCCCTCGTGGGTTTG	GGAGTTCAGACGTGTGCTCTTCCGATCTAGTTTCTCATCTGTGCCCCTCC
RUNX1 (sgRNA 1)	Endogenous (SpCas9)	CAGTTTTTGAGTGTTAACCA	CTTTCCCTACACGACGCTCTTCCGATCTCCCAGCCTCCATAGCCATG	GGAGTTCAGACGTGTGCTCTTCCGATCTCCACATTCACTATAGGACTTTTGGCAAG
RUNX1 (sgRNA 2)	Endogenous (SpCas9)	TGGACATTAGAGCCAGCCCA	CTTTCCCTACACGACGCTCTTCCGATCTCCCAGCCTCCATAGCCATG	GGAGTTCAGACGTGTGCTCTTCCGATCTCCACATTCACTATAGGACTTTTGGCAAG
TTR (sgRNA 1)	Endogenous (SpCas9)	GTTCAAGTCATGTTACTAAG	CTTTCCCTACACGACGCTCTTCCGATCTGTACCACAGAAATGTCCTAAGGAAGG	GGAGTTCAGACGTGTGCTCTTCCGATCTCTTGTTACATACACTCTACGTGGGG
P2RX5 (sgRNA 1)	Endogenous (SpCas9)	AAGTCCTTGTATTTACACAT	CTTTCCCTACACGACGCTCTTCCGATCTCCTGCTGTAACGCTTAGGCTG	GGAGTTCAGACGTGTGCTCTTCCGATCTGTGCTGGGATTACAGACATGAGC
P2RX5 (sgRNA 2)	Endogenous (SpCas9)	AAATACAAGGACTTAACACA	CTTTCCCTACACGACGCTCTTCCGATCTCCTGCTGTAACGCTTAGGCTG	GGAGTTCAGACGTGTGCTCTTCCGATCTGTGCTGGGATTACAGACATGAGC
P2RX5 (sgRNA 3)	Endogenous (SpCas9)	ATGGCCTATGTGTAAATACA	CTTTCCCTACACGACGCTCTTCCGATCTCCTGCTGTAACGCTTAGGCTG	GGAGTTCAGACGTGTGCTCTTCCGATCTGTGCTGGGATTACAGACATGAGC
NLRC4 (sgRNA 1)	Endogenous (SpCas9)	TCTCCCTCTAAAATGTGAAG	CTTTCCCTACACGACGCTCTTCCGATCTTCTTTGGGAGTTGTTTTGGCTTTTAGTC	GGAGTTCAGACGTGTGCTCTTCCGATCTCTTAGGAGAAATGGAACTGCCCC
NLRC4 (sgRNA 2)	Endogenous (SpCas9)	GAGTTCTGTGTGTCTAAGGG	CTTTCCCTACACGACGCTCTTCCGATCTTCTTTGGGAGTTGTTTTGGCTTTTAGTC	GGAGTTCAGACGTGTGCTCTTCCGATCTCTTAGGAGAAATGGAACTGCCCC
NLRC4 (sgRNA 3)	Endogenous (SpCas9)	GGAGGCGGTGAATTTTTGAC	CTTTCCCTACACGACGCTCTTCCGATCTTCTTTGGGAGTTGTTTTGGCTTTTAGTC	GGAGTTCAGACGTGTGCTCTTCCGATCTCTTAGGAGAAATGGAACTGCCCC

## Sheet: Table S8
Plasmids used in the study
Name	Description	Reference	Addgene ID	Comment
pCMV-VSV-G	lentiviral envelope plasmid	Stewart et al. 2003	8454
pCMV-dR8.2 dvpr	lentiviral packaging plasmid	Stewart et al. 2003	8455
LTR-EF1α-PAM -Target CM1-EGFP-PGK-BSD-LTR	lentiviral, with HDR reporter for Target CM1	this study	n.a.	based on Addgene ID 60954 (Gilbert et al. 2014)
LTR-EF1α-PAM -Target CM2-EGFP-PGK-BSD-LTR	lentiviral, with HDR reporter for Target CM2	this study	n.a.	based on Addgene ID 60954 (Gilbert et al. 2014)
LTR-EF1α-TAM - Target TB1-EGFP-PGK-BSD-LTR	lentiviral, with HDR reporter for Target TB1	this study	n.a.	based on Addgene ID 60954 (Gilbert et al. 2014)
LTR-EF1α-TAM -Target TB2 -EGFP-PGK-BSD-LTR	lentiviral, with HDR reporter for Target TB2	this study	n.a.	based on Addgene ID 60954 (Gilbert et al. 2014)
EFa-2xNLS-CasMINI-PGK-Puro-T2A-mCherry	lentiviral, for stable or transient expression of CasMINI	this study	n.a.	based on Addgene ID 52962 (Sanjana et al. 2014)
EFa-2xNLS-TnpB-PGK-Puro-T2A-mCherry	lentiviral, for stable or transient expression of TnpB	this study	n.a.	based on Addgene ID 52962 (Sanjana et al. 2014)
hU6-sgRNA	transient expression of sgRNA for CasMINI; used for selection for HDR	this study	n.a.	based on pUC19
hU6-ωRNA	transient expression of ωRNA for TnpB; used for selection for HDR	this study	n.a.	based on pUC19
hU6-sgRNA-EF1α(short)-BFP	transient expression of guide sgRNA for CasMINI; used for testing editing in HEK293T, NIH-3T3 cell lines	this study	n.a.	based on pUC19
hU6-ωRNA-EF1α(short)-BFP	transient expression of guide sgRNA for TnpB; used for testing editing in HEK293T, NIH-3T3 cell lines	this study	n.a.	based on pUC19
ISDra2TnpB-T2A-mCherry-U6-ωRNA*	transient co-expression of ωRNA with TnpB ("all-in-one"); used for testing editing in HEK293T and Hepa 1-6 cell lines	Li et al, 2024	212967	ωRNA* is identical in sequence to Trim2 ωRNA
CasMINI-T2A-mCherry-hU6-sgRNA	transient co-expression of sgRNAs with CasMINI ("all-in-one"); used for testing editing in HEK293T and Hepa 1-6 cell lines	this study	n.a.	adopted for CasMINI system from Addgene ID 212967
SpCas9-2A-EGFP-hU6-sgRNA	transient co-expression of sgRNAs with Spcas9 ("all-in-one"); used for testing editing in HEK293T cell line	Ran et al. 2013	48138
ssAAV9-p3-CasMINI_hU6_sgRNA	ssAAV construct for in vivo delivery of CasMINI or Cas12f1Super in "TnpBmax" design	Marquart et al. 2024	n.a.
scAAV9-p3-TnpB_hU6_sgRNA	scAAV construct for in vivo delivery of TnpB or TnpBSuper in "TnpBmax" design	Marquart et al. 2024	n.a.
pET28-His6-GFP-2xNLS-CasMINI	recombinant expression of His-tagged CasMINI	this study	n.a.
pET28-His6-GFP-2xNLS-Cas12f1Super	recombinant expression of His-tagged Cas12f1Super	this study	n.a.
T3-NLS-TnpB-NLS	in vitro transcription for TnpB mRNA production; used for editing T cells	this study	n.a.
T3-NLS-TnpBSuper-NLS	in vitro transcription for TnpBSuper mRNA production; used for editing T cells	this study	n.a.
ABE8e-dCasMINI	transient expression of CasMINI base editor	this study	n.a.	based on Addgene ID 138489
ABE8e-dCas12f1Super	transient expression of Cas12f1Super base editor	this study	n.a.	based on Addgene ID 138489
pTK1909	plasmid used for cloning targets for in vitro cleavage assays	this study	n.a.	based on pUC18
pTK1910	plasmid with KRT1 for in vitro cleavage assays	this study	n.a.	based on pUC18
pTK1911	plasmid with Target CM1 for in DNA vitro cleavage assays	this study	n.a.	based on pUC18

## Sheet: Table S9
Name	Sequence, 5’-3’	Description
TK-3983	GCGAATTAATACGACTCACTATAGGGACCGCTTCACTTAGAGTGAAGGTGGGCTGCT	sgRNA 1st round PCR, Fwd1
TK-3984	CCGAAGAAAGCACTTCTCGACATTAGGCTGATGCAAGCAGCCCACCTTCACTCTAAG	sgRNA 1st round PCR, Rev1
TK-3985	GCATCAGCCTAATGTCGAGAAGTGCTTTCTTCGGAAAGTAACCCTCGAAACAAAG	sgRNA 1st round PCR, Fwd2
TK-3986	GTGTGTGTGTCCTGGGGATGGTTGCATTCCTTTCTTTGTTTCGAGGGTTACTTTCC	sgRNA 1st round PCR, KRT1, Rev2
TK-3987	CTGCACACCCCGGCTCTGGCGTTGCATTCCTTTCTTTGTTTCGAGGGTTACTTTCC	sgRNA 1st round PCR, Target CM1, Rev2
TK-3988	GCGAATTAATACGACTCACTATAGG	sgRNA 2nd round PCR, Fwd3
TK-3989	GTGTGTGTGTCCTGGGGATG	sgRNA 2nd round PCR, KRT1, Rev3
TK-3990	CTGCACACCCCGGCTCTGGC	sgRNA 2nd round PCR, Target CM1, Rev3
TK-3993	GATTTTTACATCCCCAGGACACACACAC	Target cloning, KRT1 (pTK1910), Fwd
TK-3994	TTTGGTGTGTGTGTCCTGGGGATGTAAA	Target cloning, KRT1 (pTK1910), Rev
TK-3995	GATTTTTAGCCAGAGCCGGGGTGTGCAG	Target cloning, Target CM1 (pTK1911), Fwd
TK-3996	TTTGCTGCACACCCCGGCTCTGGCTAAA	Target cloning, Target CM1 (pTK1911), Rev

## Sheet: Table S10
Name	Sequence, 5’-3’ (T7 promoter – sgRNA scaffold – target)	Description
sgRNA1	GCGAATTAATACGACTCACTATAGGGACCGCTTCACTTAGAGTGAAGGTGGGCTGCTTGCATCAGCCTAATGTCGAGAAGTGCTTTCTTCGGAAAGTAACCCTCGAAACAAAGAAAGGAATGCAACCATCCCCAGGACACACACAC	KRT1 targeting sgRNA
sgRNA2	GCGAATTAATACGACTCACTATAGGGACCGCTTCACTTAGAGTGAAGGTGGGCTGCTTGCATCAGCCTAATGTCGAGAAGTGCTTTCTTCGGAAAGTAACCCTCGAAACAAAGAAAGGAATGCAACGCCAGAGCCGGGGTGTGCAG	Target CM1 targeting sgRNA

[truncated: 1 more sheets: Table S11]
